# Supplementary material for: Cas9-Mediated Nanopore Sequencing Enables Precise Characterization of Structural Variants in CCM Genes
Source: Int J Mol Sci. 2022 Dec 9;23(24):15639. doi: 10.3390/ijms232415639 (PMC9779250; doi:10.3390/ijms232415639)
Supplement: Supplementary file 1 [file ijms-23-15639-s001.zip]

Archive with 1 entries (1 files):
- Skowronek_et_al._Supplementary Material.pdf
